# Supplementary material for: Immunological and genomic characterization of Ibizan Hound dogs in an endemic Leishmania infantum region
Source: Parasit Vectors. 2022 Nov 28;15:445. doi: 10.1186/s13071-022-05504-3 (PMC9706964; doi:10.1186/s13071-022-05504-3)
Supplement: Supplementary file 1 — Additional file 1: Table S1. Genomic variants found in non-cytokine genes with frequency of alternative allele minor than 0.7. Table shows the identify number (rsID), chromosome position, reference and alternative alleles, frequency of alternative variant in the analyzed dataset, and functional class of variant. [file 13071_2022_5504_MOESM1_ESM.xlsx]

## Sheet: Hoja1
Gene	rsID	Chromosome position	Reference variant	Alternative variant	Frequency Alternative variant	Functional class of variant
ARHGAP18	rs21941404	1:68170645	A	G	0.4545	Intronic
ARHGAP18	rs9165143	1:68178311	C	T	0.2391	Intronic
ARHGAP18	rs8548850	1:68192630	A	G	0.4792	Intronic
ARHGAP18	rs8941297	1:68203497	G	A	0.4792	Intronic
ARHGAP18	rs22026852	1:68221142	T	C	0.04348	Intronic
ARHGAP18	rs21954955	1:68225797	T	G	0.06522	Intronic
ARHGAP18	rs21948539	1:68258523	T	G	0.3043	Intronic
CLVS2	rs21917759	1:62232015	A	G	0.3261	Intronic
CLVS2	rs21986408	1:62255573	G	A	0.3261	Intronic
CLVS2	rs21898983	1:62276253	C	T	0.1957	Intronic
DAPK1	rs8575335	1:72281440	G	A	0.3696	Synonimous
DAPK1	rs22024072	1:72294124	C	T	0.6667	Intronic
DAPK1	rs21932268	1:72318569	A	T	0.125	Intronic
DAPK1	rs21910772	1:72327084	C	T	0.4565	Intronic
DAPK1	rs21900944	1:72367869	G	A	0.2174	Intronic
DAPK1	rs9011268	1:72431845	C	T	0.3261	Intronic
DAPK1	rs8685496	1:72441465	G	A	0.3958	Intronic
ECHDC1	rs21938035	1:66013856	A	G	0.1304	Intronic
ECHDC1	rs9196757	1:66042968	G	A	0.02083	Intronic
ECHDC1	rs9116833	1:66050711	T	C	0.02083	Intronic
ECHDC1	rs21936719	1:66069972	T	C	0.1042	Intronic
GOLM1	rs21950391	1:73631884	T	C	0.2391	Intronic
HABP4	rs21942371	1:70354310	C	T	0.3913	Intronic
HABP4	rs21991092	1:70366632	C	T	0.3958	Intronic
HABP4	rs21886036	1:70370888	T	A	0.08696	Intronic
HEY2	rs9207199	1:64638097	C	A	0.08696	Intronic
HSF2BP	rs23724775	31:7607917	C	A	0.0625	Intronic
HSF2	rs8785510	1:1807469	A	G	0.5	Intronic
HSF2	rs9022256	1:1787479	A	G	0.5	Intronic
KIF27		1:75591441	A	C	0.04167	Unknown
KIF27	rs21967927	1:5609471	T	C	0.04167	Intronic
L3MBTL3	rs21910830	1:566347	T	G	0.6875	Intronic
L3MBTL3	rs21950241	1:68568170	C	T	0.3958	Intronic
L3MBTL3	rs21877920	1:8594850	T	C	0.3125	Intronic
L3MBTL3	rs8418129	1:8603884	T	C	0.3125	Intronic
L3MBTL3	rs21966134	1:68652597	T	C	0.1739	Intronic
LAMA2	rs8967138	1:7648565	A	G	0.3333	Intronic
LAMA2	rs8562870	1:67680635	A	G	0.587	Intronic
LAMA2	rs851817104	1:67689922	A	G	0.02083	Intronic
LAMA2	rs21912280	1:67694283	T	C	0.02174	Synonimous
LAMA2	rs21909819	1:67718504	T	C	0.08333	Intronic
LAMA2	rs21978490	1:67728530	A	G	0.08333	Intronic
LAMA2	rs9001172	1:67743210	A	G	0.4348	Intronic
LAMA2	rs8903897	1:67752099	A	G	0.3478	Intronic
LAMA2	rs21964965	1:67763276	G	A	0.08333	Intronic
LAMA2	rs21944042	1:67782131	C	T	0.4348	Intronic
LAMA2	rs21978072	1:67785249	C	A	0.3478	Intronic
LAMA2	rs21949730	1:67814395	T	C	0.5	Intronic
LAMA2	rs9031950	1:67826031	T	C	0.3478	Intronic
LAMA2	rs21911738	1:67836364	G	A	0.4167	Intronic
LAMA2	rs21916847	1:67860272	T	G	0.3333	Intronic
LAMA2	rs21972954	1:67869620	G	A	0.5417	Intronic
LAMA2	rs21978350	1:67882490	T	C	0.3261	Intronic
LAMA2	rs21901417	1:67922585	G	A	0.2708	Intronic
LAMA2	rs8580463	1:67928321	C	T	0.2708	Intronic
LAMA2	rs8745778	1:67943666	G	A	0.08333	Intronic
LAMA2	rs9247707	1:67952227	T	C	0.375	Intronic
LAMA2	rs21961037	1:67953150	T	G	0.375	Intronic
LAMA2	rs8893838	1:67968716	A	G	0.1875	Intronic
LAMA2	rs8802335	1:67979298	C	T	0.1957	Intronic
LAMA2	rs8820934	1:68001568	C	T	0.2826	Intronic
LAMA2	rs21961429	1:68006583	C	A	0.1875	Intronic
LAMA2	rs21897146	1:68024707	T	C	0.2826	Intronic
LAMA2	rs21897233	1:68048836	A	G	0.4583	Intronic
LAMA2	rs8869996	1:68051843	T	A	0.2826	Intronic
LAMA2	rs21961976	1:68063413	A	G	0.5435	Intronic
LAMA2	rs8961084	1:68086874	C	T	0.25	Intronic
PKIB	rs8861502	1:62001206	T	C	0.4583	Intronic
PKIB	rs21960517	1:62012877	G	A	0.1458	Intronic
PKIB	rs21921481	1:61985119	C	A	0.1458	Intronic
PKIB	rs8942087	1:62040151	G	T	0.4167	Intronic
PTPRK	rs9021755	1:66599857	C	T	0.25	Intronic
PTPRK	rs21893059	1:66612866	C	T	0.2391	Intronic
PTPRK	rs22038850	1:66626458	G	T	0.2174	Intronic
PTPRK	rs21963966	1:66635731	C	T	0.2174	Intronic
PTPRK	rs21890648	1:66648882	A	G	0.2292	Intronic
PTPRK	rs21914202	1:66663772	C	T	0.2292	Intronic
PTPRK	rs8868883	1:66673590	T	C	0.2292	Intronic
PTPRK	rs9101143	1:66680936	G	A	0.1522	Intronic
PTPRK	rs8721457	1:66692393	G	C	0.02174	Intronic
PTPRK	rs21945559	1:66732803	G	T	0.3696	Intronic
PTPRK	rs21951775	1:66740449	A	G	0.02083	Intronic
PTPRK	rs21973995	1:66752458	C	G	0.375	Intronic
PTPRK	rs8698848	1:66756010	T	A	0.4348	Intronic
PTPRK	rs8924608	1:66777800	G	A	0.3542	Intronic
PTPRK	rs8797557	1:66805808	T	C	0.5208	Intronic
PTPRK	rs21884143	1:66824296	G	A	0.3913	Intronic
PTPRK	rs21939204	1:66833054	T	C	0.02083	Intronic
PTPRK	rs21972722	1:66842521	A	G	0.2174	Intronic
PTPRK	rs22013934	1:66866914	T	C	0.02174	Intronic
PTPRK	rs21963088	1:66911612	A	C	0.5208	Intronic
PTPRK	rs21951655	1:66940821	G	T	0.1957	Intronic
PTPRK	rs21976009	1:66946428	A	G	0.5435	Intronic
PTPRK	rs8951680	1:66982510	T	C	0.0625	Intronic
RASEF	rs21945261	1:76308515	C	T	0.3478	Intergenic
RASEF	rs21939769	1:76342014	A	G	0.6458	Intergenic
RASEF	rs21885698	1:76366341	C	T	0.3261	Intergenic
RASEF	rs21969829	1:76395909	C	T	0.08333	Intronic
RASEF	rs21965379	1:76432736	C	T	0.02083	Intronic
RASEF	rs21964231	1:76456202	T	C	0.04167	Intronic
RSPO3	rs8881600	1:65858997	C	T	0.06522	Intronic
RSPO3	rs9173069	1:65864484	T	C	0.1522	Intronic
RSPO3	rs9255550	1:65884205	A	C	0.2391	Intronic
RSPO3	rs21944990	1:65889118	C	T	0.02083	Intronic
RSPO3	rs22026455	1:65912368	G	T	0.2045	Intronic
SERINC1	rs9042349	1:61844375	A	G	0.5	Intronic
SLC35D2	rs21998807	1:70501388	A	G	0.0625	Intronic
SLC35D2	rs21909118	1:70527879	G	A	0.3542	Intronic
SMPDL3A	rs21903305	1:62106353	G	T	0.375	Intronic
THEMIS2	rs22784574	2:72479674	C	T	0.5833	3'UTR
THEMIS	rs21975824	1:66376836	T	C	0.02083	Intronic
THEMIS	rs21918658	1:66399264	A	G	0.2708	Intergenic
THEMIS	rs9120562	1:66406974	A	G	0.3542	Intergenic
THEMIS	rs9158578	1:66416081	A	C	0.04167	3'UTR
THEMIS	rs9237291	1:66433882	C	T	0.02174	Intronic
THEMIS	rs8573133	1:66449289	C	T	0.3542	Intronic
THEMIS	rs21886429	1:66480941	T	C	0.1957	5'UTR
THEMIS	rs8907486	1:66493267	G	A	0.5208	Intronic
THEMIS	rs21935683	1:66502400	G	T	0.2917	Intronic
THEMIS	rs8659520	1:66516280	A	G	0.04348	Intronic
THEMIS	rs21987663	1:66527428	G	A	0.3542	Intronic
TUT7	rs8982284	1:73402354	A	G	0.6087	Synonimous
TUT7	rs8636836	1:73416338	G	A	0.6739	Intronic
TUT7	rs21896380	1:73436038	G	T	0.6087	Intronic
UBQLN1	rs21976777	1:75769888	A	G	0.6042	Intronic
